# Supplementary material for: Trends in Liver Cancer Incidence and Survival in Italy by Histologic Type, 2003–2017
Source: Cancers (Basel). 2022 Dec 14;14(24):6162. doi: 10.3390/cancers14246162 (PMC9777051; doi:10.3390/cancers14246162)
Supplement: Supplementary file 1 [file cancers-14-06162-s001.zip]

Archive with 1 entries (1 files):
- cancers-1984440-supplementary_revised_R2.pdf
